# Supplementary material for: Uncovering the genomic basis of phenological traits in Chouardia litardierei (Asparagaceae) through a genome-wide association study (GWAS)
Source: Front Plant Sci. 2025 Apr 17;16:1571608. doi: 10.3389/fpls.2025.1571608 (PMC12070586; doi:10.3389/fpls.2025.1571608)
Supplement: Supplementary file 13 [file Table13.xlsx]

## Sheet: Sheet1
Table 1. EggNOG output file for 14 SNP loci that exceeded the genome-wide significance threshold (1 × 10−3) in the multivariate GWAS analysis of the Chouardia litardierei traits: BOF and VPD.
query	seed_ortholog	evalue	score	eggNOG_OGs	max_annot_lvl	COG_category	Description	Preferred_name	GOs	EC	KEGG_ko	KEGG_Pathway	KEGG_Module	KEGG_Reaction	KEGG_rclass	BRITE	KEGG_TC	CAZy	BiGG_Reaction	PFAMs
HiC_scaffold_14:64100165-64150165_33	4641.GSMUA_Achr5P24840_001	1.3e-26	103.0	COG2233@1|root,KOG1292@2759|Eukaryota,37NK6@33090|Viridiplantae,3GA2H@35493|Streptophyta,3KX80@4447|Liliopsida	35493|Streptophyta	F	Permease family	-	GO:0003674,GO:0005215,GO:0005345,GO:0005350,GO:0005575,GO:0005623,GO:0005886,GO:0005911,GO:0006810,GO:0006811,GO:0006812,GO:0006855,GO:0006863,GO:0008150,GO:0008324,GO:0009506,GO:0015075,GO:0015205,GO:0015207,GO:0015208,GO:0015210,GO:0015238,GO:0015291,GO:0015293,GO:0015294,GO:0015318,GO:0015851,GO:0015853,GO:0015854,GO:0015855,GO:0015857,GO:0015893,GO:0016020,GO:0022804,GO:0022857,GO:0022890,GO:…	-	ko:K14611	-	-	-	-	ko00000,ko02000	2.A.40.6	-	-	Xan_ur_permease
HiC_scaffold_14:64100165-64150165_37	77586.LPERR07G04470.2	1.22e-09	60.5	COG1019@1|root,KOG3351@2759|Eukaryota,37U57@33090|Viridiplantae,3GI2C@35493|Streptophyta,3KZ83@4447|Liliopsida,3I9CC@38820|Poales	35493|Streptophyta	S	Cytidylyltransferase-like	-	-	2.7.7.3	ko:K02201	ko00770,ko01100,map00770,map01100	M00120	R03035	RC00002	ko00000,ko00001,ko00002,ko01000	-	-	-	CTP_transf_like
HiC_scaffold_14:64100165-64150165_38	15368.BRADI1G55520.1	4.68e-10	60.1	COG1019@1|root,KOG3351@2759|Eukaryota,37U57@33090|Viridiplantae,3GI2C@35493|Streptophyta,3KZ83@4447|Liliopsida,3I9CC@38820|Poales	35493|Streptophyta	S	Cytidylyltransferase-like	-	-	2.7.7.3	ko:K02201	ko00770,ko01100,map00770,map01100	M00120	R03035	RC00002	ko00000,ko00001,ko00002,ko01000	-	-	-	CTP_transf_like
HiC_scaffold_14:64100165-64150165_45	3750.XP_008385384.1	1.68e-25	105.0	2DPQX@1|root,2S6A3@2759|Eukaryota,37W15@33090|Viridiplantae,3GIZ0@35493|Streptophyta	35493|Streptophyta	S	gag-polypeptide of LTR copia-type	-	-	-	-	-	-	-	-	-	-	-	-	Retrotran_gag_2,zf-CCHC
HiC_scaffold_14:64100165-64150165_46	85681.XP_006436321.1	3.61e-18	85.1	2DPQX@1|root,2S6A3@2759|Eukaryota,37W15@33090|Viridiplantae,3GIZ0@35493|Streptophyta	35493|Streptophyta	S	gag-polypeptide of LTR copia-type	-	-	-	-	-	-	-	-	-	-	-	-	Retrotran_gag_2,zf-CCHC
HiC_scaffold_14:64100165-64150165_62	3827.XP_004514317.1	8.9e-30	119.0	2D0HN@1|root,2SE87@2759|Eukaryota,381H4@33090|Viridiplantae,3GY31@35493|Streptophyta	35493|Streptophyta	S	zinc finger	-	-	-	-	-	-	-	-	-	-	-	-	Retrotran_gag_2,zf-CCHC
HiC_scaffold_14:64100165-64150165_63	102107.XP_008229478.1	5.03e-45	169.0	COG2801@1|root,KOG0017@2759|Eukaryota,37SNQ@33090|Viridiplantae,3GHRQ@35493|Streptophyta	35493|Streptophyta	L	spliceosomal complex assembly	-	-	-	-	-	-	-	-	-	-	-	-	RVT_2,Retrotran_gag_2,gag_pre-integrs,rve,zf-CCHC
HiC_scaffold_14:64100165-64150165_64	3641.EOY03359	6.26e-25	102.0	COG2801@1|root,KOG0017@2759|Eukaryota,37SNQ@33090|Viridiplantae,3GHRQ@35493|Streptophyta	35493|Streptophyta	L	spliceosomal complex assembly	-	-	-	-	-	-	-	-	-	-	-	-	RVT_2,gag_pre-integrs,rve,zf-CCHC
HiC_scaffold_15:148668882-148718882_1	71139.XP_010030649.1	2.35e-84	276.0	COG2801@1|root,KOG0017@2759|Eukaryota,37RRH@33090|Viridiplantae	33090|Viridiplantae	I	DNA RNA polymerases superfamily protein	-	-	-	-	-	-	-	-	-	-	-	-	RVP_2,RVT_1,Retrotrans_gag,zf-CCHC
HiC_scaffold_15:148668882-148718882_2	981085.XP_010090644.1	3.7e-22	91.7	COG2801@1|root,KOG0017@2759|Eukaryota,37UVQ@33090|Viridiplantae	33090|Viridiplantae	L	Gag protease polyprotein	-	-	-	-	-	-	-	-	-	-	-	-	RVP_2,Retrotrans_gag,zf-CCHC
HiC_scaffold_15:148668882-148718882_3	102107.XP_008244885.1	2.07e-134	416.0	COG2801@1|root,KOG0017@2759|Eukaryota,37RRH@33090|Viridiplantae,3G8MV@35493|Streptophyta,4JM10@91835|fabids	35493|Streptophyta	H	transposition, RNA-mediated	-	GO:0000943,GO:0003674,GO:0003676,GO:0003723,GO:0003824,GO:0003887,GO:0003964,GO:0004518,GO:0004540,GO:0005488,GO:0005575,GO:0005622,GO:0005623,GO:0005634,GO:0006139,GO:0006259,GO:0006278,GO:0006508,GO:0006725,GO:0006807,GO:0008150,GO:0008152,GO:0008233,GO:0009058,GO:0009059,GO:0009987,GO:0016070,GO:0016740,GO:0016772,GO:0016779,GO:0016787,GO:0016788,GO:0018130,GO:0019438,GO:0019538,GO:0032196,GO:…	-	-	-	-	-	-	-	-	-	-	RVP_2,RVT_1,Retrotrans_gag,rve,zf-CCHC
HiC_scaffold_15:148668882-148718882_9	3712.Bo6g049300.1	2.92e-32	129.0	COG2801@1|root,KOG0017@2759|Eukaryota,37THH@33090|Viridiplantae,3GG2K@35493|Streptophyta	35493|Streptophyta	O	Mitochondrial protein	-	-	-	-	-	-	-	-	-	-	-	-	RVT_2,Retrotran_gag_2,Retrotran_gag_3,Retrotrans_gag,gag_pre-integrs,rve,zf-CCHC
HiC_scaffold_15:148668882-148718882_11	3750.XP_008392199.1	1.41e-10	65.5	COG2801@1|root,KOG0017@2759|Eukaryota,381TW@33090|Viridiplantae,3GRH4@35493|Streptophyta	35493|Streptophyta	L	transposition, RNA-mediated	-	-	-	-	-	-	-	-	-	-	-	-	-
HiC_scaffold_15:148668882-148718882_12	4081.Solyc12g009540.1.1	1.74e-69	226.0	COG2801@1|root,KOG0017@2759|Eukaryota,37THH@33090|Viridiplantae,3GG2K@35493|Streptophyta,44UC5@71274|asterids	35493|Streptophyta	L	Mitochondrial protein	-	-	-	-	-	-	-	-	-	-	-	-	RVT_2,Retrotran_gag_2,Retrotran_gag_3,Retrotrans_gag,gag_pre-integrs,rve,zf-CCHC
HiC_scaffold_15:148668882-148718882_13	50452.A0A087HHB1	9.64e-23	92.0	COG2801@1|root,KOG0017@2759|Eukaryota,37THH@33090|Viridiplantae	33090|Viridiplantae	L	Mitochondrial protein	-	-	-	-	-	-	-	-	-	-	-	-	RVT_2
HiC_scaffold_15:148668882-148718882_14	4081.Solyc09g007690.1.1	2.9e-22	90.1	COG2801@1|root,KOG0017@2759|Eukaryota,38A99@33090|Viridiplantae,3GY78@35493|Streptophyta,44SSK@71274|asterids	4081.Solyc09g007690.1.1|-	L	transposition, RNA-mediated	-	-	-	-	-	-	-	-	-	-	-	-	-
HiC_scaffold_15:148668882-148718882_26	90675.XP_010506885.1	2.69e-53	182.0	COG2801@1|root,COG5285@1|root,KOG0017@2759|Eukaryota,KOG3290@2759|Eukaryota,37PY8@33090|Viridiplantae,3GG3P@35493|Streptophyta,3HYAG@3699|Brassicales	35493|Streptophyta	I	Phytanoyl-CoA dioxygenase (PhyH)	-	GO:0003674,GO:0003824,GO:0005575,GO:0005623,GO:0005886,GO:0008150,GO:0008152,GO:0016020,GO:0016491,GO:0016705,GO:0016706,GO:0044464,GO:0048244,GO:0051213,GO:0055114,GO:0071944	1.14.11.18	ko:K00477	ko04146,map04146	-	-	-	ko00000,ko00001,ko01000	-	-	-	PhyH
HiC_scaffold_15:148668882-148718882_27	3641.EOY03359	3.09e-23	97.4	COG2801@1|root,KOG0017@2759|Eukaryota,37SNQ@33090|Viridiplantae,3GHRQ@35493|Streptophyta	35493|Streptophyta	L	spliceosomal complex assembly	-	-	-	-	-	-	-	-	-	-	-	-	RVT_2,gag_pre-integrs,rve,zf-CCHC
HiC_scaffold_15:148668882-148718882_28	102107.XP_008229478.1	9.25e-55	198.0	COG2801@1|root,KOG0017@2759|Eukaryota,37SNQ@33090|Viridiplantae,3GHRQ@35493|Streptophyta	35493|Streptophyta	L	spliceosomal complex assembly	-	-	-	-	-	-	-	-	-	-	-	-	RVT_2,Retrotran_gag_2,gag_pre-integrs,rve,zf-CCHC
HiC_scaffold_15:148668882-148718882_29	90675.XP_010457015.1	1.47e-49	180.0	COG2801@1|root,KOG0017@2759|Eukaryota,37SNQ@33090|Viridiplantae,3GHRQ@35493|Streptophyta	35493|Streptophyta	L	spliceosomal complex assembly	-	-	-	-	-	-	-	-	-	-	-	-	RVT_2,Retrotran_gag_2,gag_pre-integrs,rve,zf-CCHC
HiC_scaffold_15:148668882-148718882_30	13333.ERM93380	4.05e-21	94.4	COG2801@1|root,KOG0017@2759|Eukaryota,389M0@33090|Viridiplantae,3GYSF@35493|Streptophyta	35493|Streptophyta	L	GAG-pre-integrase domain	-	-	-	-	-	-	-	-	-	-	-	-	gag_pre-integrs
HiC_scaffold_15:148668882-148718882_32	3760.EMJ28100	9.22e-37	147.0	COG2801@1|root,KOG0017@2759|Eukaryota,37V4J@33090|Viridiplantae,3GIPU@35493|Streptophyta	35493|Streptophyta	L	gag-polypeptide of LTR copia-type	-	-	-	-	-	-	-	-	-	-	-	-	Retrotran_gag_2,zf-CCHC
HiC_scaffold_15:148668882-148718882_33	3656.XP_008464095.1	4.14e-32	127.0	COG2801@1|root,KOG0017@2759|Eukaryota,3808I@33090|Viridiplantae,3GPU1@35493|Streptophyta	35493|Streptophyta	L	gag-polypeptide of LTR copia-type	-	-	-	-	-	-	-	-	-	-	-	-	Retrotran_gag_2
HiC_scaffold_15:148668882-148718882_58	102107.XP_008229173.1	5.59e-190	580.0	COG2801@1|root,COG5043@1|root,KOG0017@2759|Eukaryota,KOG1809@2759|Eukaryota	2759|Eukaryota	U	regulation of parkin-mediated stimulation of mitophagy in response to mitochondrial depolarization	-	-	-	ko:K19525	-	-	-	-	ko00000	-	-	-	C2,Chorein_N,Pex24p,SHR-BD,VPS13,VPS13_C,VPS13_mid_rpt,Vps62
HiC_scaffold_15:148668882-148718882_59	3641.EOY19682	1.51e-106	332.0	COG2801@1|root,KOG0017@2759|Eukaryota,37SNQ@33090|Viridiplantae,3GHRQ@35493|Streptophyta	35493|Streptophyta	L	spliceosomal complex assembly	-	-	-	-	-	-	-	-	-	-	-	-	RVT_2,Retrotran_gag_2,gag_pre-integrs,rve,zf-CCHC
HiC_scaffold_15:148668882-148718882_63	42345.XP_008808125.1	1.28e-17	82.0	COG2801@1|root,KOG0017@2759|Eukaryota,37V4J@33090|Viridiplantae,3GIPU@35493|Streptophyta	35493|Streptophyta	L	gag-polypeptide of LTR copia-type	-	-	-	-	-	-	-	-	-	-	-	-	Retrotran_gag_2,gag_pre-integrs,zf-CCHC
HiC_scaffold_15:148668882-148718882_67	42345.XP_008808125.1	1.42e-35	129.0	COG2801@1|root,KOG0017@2759|Eukaryota,37V4J@33090|Viridiplantae,3GIPU@35493|Streptophyta	35493|Streptophyta	L	gag-polypeptide of LTR copia-type	-	-	-	-	-	-	-	-	-	-	-	-	Retrotran_gag_2,gag_pre-integrs,zf-CCHC
HiC_scaffold_15:239041297-239091297_1	3659.XP_004148556.1	6.44e-23	98.6	COG2801@1|root,KOG0017@2759|Eukaryota,37V4J@33090|Viridiplantae,3GIPU@35493|Streptophyta,4JU63@91835|fabids	35493|Streptophyta	L	gag-polypeptide of LTR copia-type	-	-	-	-	-	-	-	-	-	-	-	-	Retrotran_gag_2,gag_pre-integrs,zf-CCHC
HiC_scaffold_15:239041297-239091297_11	2711.XP_006493522.1	1.69e-26	108.0	28W8B@1|root,2R30B@2759|Eukaryota,37X7C@33090|Viridiplantae,3GJR2@35493|Streptophyta	35493|Streptophyta	-	-	-	-	-	-	-	-	-	-	-	-	-	-	RVP_2,Retrotrans_gag
HiC_scaffold_15:239041297-239091297_70	3659.XP_004148556.1	1.49e-21	96.3	COG2801@1|root,KOG0017@2759|Eukaryota,37V4J@33090|Viridiplantae,3GIPU@35493|Streptophyta,4JU63@91835|fabids	35493|Streptophyta	L	gag-polypeptide of LTR copia-type	-	-	-	-	-	-	-	-	-	-	-	-	Retrotran_gag_2,gag_pre-integrs,zf-CCHC
HiC_scaffold_15:284653317-284703317_6	4530.OS01T0201000-01	1.08e-12	65.5	KOG0600@1|root,KOG0600@2759|Eukaryota,37SAM@33090|Viridiplantae,3G981@35493|Streptophyta,3KQJX@4447|Liliopsida,3I2HZ@38820|Poales	35493|Streptophyta	T	Protein kinase domain	-	GO:0003674,GO:0003824,GO:0004672,GO:0004674,GO:0004693,GO:0005575,GO:0005622,GO:0005623,GO:0005634,GO:0005886,GO:0006464,GO:0006468,GO:0006793,GO:0006796,GO:0006807,GO:0008150,GO:0008152,GO:0009987,GO:0016020,GO:0016301,GO:0016310,GO:0016740,GO:0016772,GO:0016773,GO:0019538,GO:0036211,GO:0043170,GO:0043226,GO:0043227,GO:0043229,GO:0043231,GO:0043412,GO:0044237,GO:0044238,GO:0044260,GO:0044267,GO:…	2.7.11.22,2.7.11.23	ko:K08819	-	-	-	-	ko00000,ko01000,ko01001	-	-	-	Pkinase
HiC_scaffold_15:284653317-284703317_21	981085.XP_010098040.1	1.32e-09	61.6	28W8B@1|root,2R30B@2759|Eukaryota,37X7C@33090|Viridiplantae,3GJR2@35493|Streptophyta,4JU9T@91835|fabids	35493|Streptophyta	-	-	-	-	-	-	-	-	-	-	-	-	-	-	RVP_2,Retrotrans_gag
HiC_scaffold_15:284653317-284703317_22	2711.XP_006493522.1	7.19e-39	147.0	28W8B@1|root,2R30B@2759|Eukaryota,37X7C@33090|Viridiplantae,3GJR2@35493|Streptophyta	35493|Streptophyta	-	-	-	-	-	-	-	-	-	-	-	-	-	-	RVP_2,Retrotrans_gag
HiC_scaffold_15:284653317-284703317_41	3656.XP_008453052.1	1.48e-37	136.0	COG2801@1|root,KOG0017@2759|Eukaryota,380EX@33090|Viridiplantae,3GQ9P@35493|Streptophyta	35493|Streptophyta	L	Integrase core domain	-	-	-	-	-	-	-	-	-	-	-	-	rve
HiC_scaffold_15:284653317-284703317_45	3712.Bo4g174850.1	2.62e-42	152.0	COG2801@1|root,KOG0017@2759|Eukaryota,37NRU@33090|Viridiplantae,3GGV0@35493|Streptophyta	35493|Streptophyta	E	L-threonine ammonia-lyase activity	-	-	-	-	-	-	-	-	-	-	-	-	RVP_2,RVT_1,Retrotrans_gag,gag-asp_proteas,rve
HiC_scaffold_15:284653317-284703317_46	4113.PGSC0003DMT400049462	3.53e-41	145.0	COG2801@1|root,KOG0017@2759|Eukaryota,37NRU@33090|Viridiplantae,3GGV0@35493|Streptophyta,44PGP@71274|asterids	35493|Streptophyta	L	Reverse transcriptase (RNA-dependent DNA polymerase)	-	GO:0000943,GO:0003674,GO:0003676,GO:0003723,GO:0003824,GO:0003887,GO:0003964,GO:0004518,GO:0004540,GO:0005488,GO:0005575,GO:0005622,GO:0005623,GO:0005634,GO:0006139,GO:0006259,GO:0006278,GO:0006508,GO:0006725,GO:0006807,GO:0008150,GO:0008152,GO:0008233,GO:0009058,GO:0009059,GO:0009987,GO:0016070,GO:0016740,GO:0016772,GO:0016779,GO:0016787,GO:0016788,GO:0018130,GO:0019438,GO:0019538,GO:0032196,GO:…	-	-	-	-	-	-	-	-	-	-	Chromo,RVP_2,RVT_1,Retrotrans_gag,rve
HiC_scaffold_15:284653317-284703317_50	3641.EOY03326	1.77e-306	890.0	COG2801@1|root,KOG0017@2759|Eukaryota,37RRH@33090|Viridiplantae,3G8MV@35493|Streptophyta	35493|Streptophyta	L	DNA RNA polymerases superfamily protein	-	-	-	-	-	-	-	-	-	-	-	-	RVP_2,RVT_1,Retrotrans_gag,rve,zf-CCHC
HiC_scaffold_15:284653317-284703317_51	102107.XP_008244885.1	2.69e-131	408.0	COG2801@1|root,KOG0017@2759|Eukaryota,37RRH@33090|Viridiplantae,3G8MV@35493|Streptophyta,4JM10@91835|fabids	35493|Streptophyta	H	transposition, RNA-mediated	-	GO:0000943,GO:0003674,GO:0003676,GO:0003723,GO:0003824,GO:0003887,GO:0003964,GO:0004518,GO:0004540,GO:0005488,GO:0005575,GO:0005622,GO:0005623,GO:0005634,GO:0006139,GO:0006259,GO:0006278,GO:0006508,GO:0006725,GO:0006807,GO:0008150,GO:0008152,GO:0008233,GO:0009058,GO:0009059,GO:0009987,GO:0016070,GO:0016740,GO:0016772,GO:0016779,GO:0016787,GO:0016788,GO:0018130,GO:0019438,GO:0019538,GO:0032196,GO:…	-	-	-	-	-	-	-	-	-	-	RVP_2,RVT_1,Retrotrans_gag,rve,zf-CCHC
HiC_scaffold_15:284653317-284703317_56	981085.XP_010098040.1	7.63e-10	60.8	28W8B@1|root,2R30B@2759|Eukaryota,37X7C@33090|Viridiplantae,3GJR2@35493|Streptophyta,4JU9T@91835|fabids	35493|Streptophyta	-	-	-	-	-	-	-	-	-	-	-	-	-	-	RVP_2,Retrotrans_gag
HiC_scaffold_15:284653317-284703317_58	2711.XP_006493522.1	1.37e-24	103.0	28W8B@1|root,2R30B@2759|Eukaryota,37X7C@33090|Viridiplantae,3GJR2@35493|Streptophyta	35493|Streptophyta	-	-	-	-	-	-	-	-	-	-	-	-	-	-	RVP_2,Retrotrans_gag
HiC_scaffold_15:284653317-284703317_64	42345.XP_008808125.1	4.59e-18	82.8	COG2801@1|root,KOG0017@2759|Eukaryota,37V4J@33090|Viridiplantae,3GIPU@35493|Streptophyta	35493|Streptophyta	L	gag-polypeptide of LTR copia-type	-	-	-	-	-	-	-	-	-	-	-	-	Retrotran_gag_2,gag_pre-integrs,zf-CCHC
HiC_scaffold_15:284653317-284703317_67	3641.EOY19682	2.18e-34	135.0	COG2801@1|root,KOG0017@2759|Eukaryota,37SNQ@33090|Viridiplantae,3GHRQ@35493|Streptophyta	35493|Streptophyta	L	spliceosomal complex assembly	-	-	-	-	-	-	-	-	-	-	-	-	RVT_2,Retrotran_gag_2,gag_pre-integrs,rve,zf-CCHC
HiC_scaffold_15:284653317-284703317_69	3641.EOY19682	6.44e-33	131.0	COG2801@1|root,KOG0017@2759|Eukaryota,37SNQ@33090|Viridiplantae,3GHRQ@35493|Streptophyta	35493|Streptophyta	L	spliceosomal complex assembly	-	-	-	-	-	-	-	-	-	-	-	-	RVT_2,Retrotran_gag_2,gag_pre-integrs,rve,zf-CCHC
HiC_scaffold_15:284653317-284703317_70	4081.Solyc03g062850.1.1	3.79e-102	316.0	COG2801@1|root,KOG0017@2759|Eukaryota,37SNQ@33090|Viridiplantae,3GHRQ@35493|Streptophyta	35493|Streptophyta	L	spliceosomal complex assembly	-	-	-	-	-	-	-	-	-	-	-	-	RVT_2
HiC_scaffold_15:284653317-284703317_71	4538.ORGLA06G0273300.1	2.41e-101	303.0	COG2801@1|root,KOG0017@2759|Eukaryota,37THH@33090|Viridiplantae,3GG2K@35493|Streptophyta,3M2IR@4447|Liliopsida,3INKC@38820|Poales	35493|Streptophyta	L	Reverse transcriptase (RNA-dependent DNA polymerase)	-	-	-	-	-	-	-	-	-	-	-	-	RVT_2,Retrotran_gag_2,zf-CCHC
HiC_scaffold_16:104605774-104655774_3	13333.ERM98543	2.98e-56	184.0	COG2801@1|root,KOG0017@2759|Eukaryota,383NN@33090|Viridiplantae,3GNHS@35493|Streptophyta	35493|Streptophyta	L	transposition, RNA-mediated	-	-	-	-	-	-	-	-	-	-	-	-	-
HiC_scaffold_16:104605774-104655774_4	57918.XP_004309897.1	7.26e-67	227.0	COG2801@1|root,KOG0017@2759|Eukaryota,37U72@33090|Viridiplantae,3GI5J@35493|Streptophyta	35493|Streptophyta	M	aspartic-type endopeptidase activity	-	-	-	-	-	-	-	-	-	-	-	-	RVT_2,rve
HiC_scaffold_16:104605774-104655774_5	3712.Bo12563s010.1	3.52e-24	93.2	COG2801@1|root,KOG0017@2759|Eukaryota,37U72@33090|Viridiplantae,3GI5J@35493|Streptophyta	35493|Streptophyta	M	aspartic-type endopeptidase activity	-	-	-	-	-	-	-	-	-	-	-	-	RVT_2,rve
HiC_scaffold_16:104605774-104655774_6	57918.XP_004288697.1	2.6e-144	429.0	COG2801@1|root,KOG0017@2759|Eukaryota,37U72@33090|Viridiplantae,3GI5J@35493|Streptophyta	35493|Streptophyta	M	aspartic-type endopeptidase activity	-	-	-	-	-	-	-	-	-	-	-	-	RVT_2,rve
HiC_scaffold_16:104605774-104655774_8	161934.XP_010682941.1	8.14e-10	62.0	COG2124@1|root,KOG0157@2759|Eukaryota,37ZWE@33090|Viridiplantae,3GPTR@35493|Streptophyta	2759|Eukaryota	Q	zinc finger	-	-	1.6.2.2	ko:K00326	ko00520,map00520	-	R00100	-	ko00000,ko00001,ko01000	-	-	-	NAD_binding_1,p450
HiC_scaffold_16:104605774-104655774_9	3750.XP_008342091.1	1.07e-68	220.0	28PZB@1|root,2QWN0@2759|Eukaryota,37VME@33090|Viridiplantae,3GM4V@35493|Streptophyta,4JVWA@91835|fabids	35493|Streptophyta	-	-	-	-	-	-	-	-	-	-	-	-	-	-	Retrotran_gag_2
HiC_scaffold_16:104605774-104655774_14	4565.Traes_5DL_D6C9FBA54.1	1.1e-27	101.0	COG0702@1|root,KOG4288@2759|Eukaryota	2759|Eukaryota	GM	ubiquinone-6 biosynthetic process	-	-	-	-	-	-	-	-	-	-	-	-	NAD_binding_10
HiC_scaffold_16:104605774-104655774_32	4577.GRMZM2G309899_P01	4.53e-83	278.0	COG2801@1|root,KOG0017@2759|Eukaryota,37SCF@33090|Viridiplantae,3GAWJ@35493|Streptophyta,3M6DY@4447|Liliopsida,3IQNT@38820|Poales	35493|Streptophyta	L	Retrotransposon gag protein	-	-	-	-	-	-	-	-	-	-	-	-	Retrotran_gag_2,Retrotran_gag_3,Retrotrans_gag
HiC_scaffold_16:104605774-104655774_33	3641.EOY08987	9.92e-12	63.5	COG2801@1|root,KOG0017@2759|Eukaryota,37THH@33090|Viridiplantae,3GG2K@35493|Streptophyta	35493|Streptophyta	O	Mitochondrial protein	-	-	-	-	-	-	-	-	-	-	-	-	DUF4219,RVT_2,Retrotran_gag_2,gag_pre-integrs,rve,zf-CCHC
HiC_scaffold_16:104605774-104655774_34	3880.AES67469	2.24e-237	731.0	COG1874@1|root,COG2801@1|root,KOG0017@2759|Eukaryota,KOG0496@2759|Eukaryota,37P9T@33090|Viridiplantae,3GEVX@35493|Streptophyta,4JI1Z@91835|fabids	35493|Streptophyta	G	beta-galactosidase	BGAL8	GO:0003674,GO:0003824,GO:0004553,GO:0004565,GO:0005575,GO:0005618,GO:0005622,GO:0005623,GO:0005737,GO:0005773,GO:0015925,GO:0016787,GO:0016798,GO:0030312,GO:0043226,GO:0043227,GO:0043229,GO:0043231,GO:0044424,GO:0044444,GO:0044464,GO:0071944	-	-	-	-	-	-	-	-	-	-	Gal_Lectin,Glyco_hydro_35
HiC_scaffold_16:320398026-320448026_9	3659.XP_004148556.1	1.43e-39	143.0	COG2801@1|root,KOG0017@2759|Eukaryota,37V4J@33090|Viridiplantae,3GIPU@35493|Streptophyta,4JU63@91835|fabids	35493|Streptophyta	L	gag-polypeptide of LTR copia-type	-	-	-	-	-	-	-	-	-	-	-	-	Retrotran_gag_2,gag_pre-integrs,zf-CCHC
HiC_scaffold_16:320398026-320448026_30	4098.XP_009607415.1	1.42e-10	60.1	2D0PY@1|root,2SEY3@2759|Eukaryota	2759|Eukaryota	S	gag-polypeptide of LTR copia-type	-	-	-	-	-	-	-	-	-	-	-	-	Retrotran_gag_2
HiC_scaffold_16:320398026-320448026_31	3880.AES70645	2.75e-30	132.0	COG0144@1|root,COG2801@1|root,KOG0017@2759|Eukaryota,KOG1122@2759|Eukaryota,37M2F@33090|Viridiplantae,3GC52@35493|Streptophyta,4JGGR@91835|fabids	35493|Streptophyta	A	Belongs to the class I-like SAM-binding methyltransferase superfamily. RsmB NOP family	-	GO:0000027,GO:0000154,GO:0000470,GO:0001510,GO:0003674,GO:0003824,GO:0005575,GO:0005622,GO:0005623,GO:0005634,GO:0005730,GO:0006139,GO:0006364,GO:0006396,GO:0006725,GO:0006807,GO:0006996,GO:0008150,GO:0008152,GO:0008168,GO:0008169,GO:0008173,GO:0008284,GO:0008649,GO:0008757,GO:0009383,GO:0009451,GO:0009966,GO:0009987,GO:0010467,GO:0010646,GO:0016043,GO:0016070,GO:0016072,GO:0016434,GO:0016740,GO:…	2.1.1.310	ko:K14835	-	-	-	-	ko00000,ko01000,ko03009	-	-	-	Methyltr_RsmB-F,Methyltr_RsmF_N
HiC_scaffold_16:320398026-320448026_32	3641.EOY19682	8.14e-94	293.0	COG2801@1|root,KOG0017@2759|Eukaryota,37SNQ@33090|Viridiplantae,3GHRQ@35493|Streptophyta	35493|Streptophyta	L	spliceosomal complex assembly	-	-	-	-	-	-	-	-	-	-	-	-	RVT_2,Retrotran_gag_2,gag_pre-integrs,rve,zf-CCHC
HiC_scaffold_16:320398026-320448026_34	4081.Solyc03g062850.1.1	6.66e-58	196.0	COG2801@1|root,KOG0017@2759|Eukaryota,37SNQ@33090|Viridiplantae,3GHRQ@35493|Streptophyta	35493|Streptophyta	L	spliceosomal complex assembly	-	-	-	-	-	-	-	-	-	-	-	-	RVT_2
HiC_scaffold_16:320398026-320448026_35	3659.XP_004148197.1	1.36e-36	130.0	COG2801@1|root,KOG0017@2759|Eukaryota,37YGX@33090|Viridiplantae,3GN4T@35493|Streptophyta	35493|Streptophyta	L	transposition, RNA-mediated	-	-	-	-	-	-	-	-	-	-	-	-	RVT_2
HiC_scaffold_16:320398026-320448026_36	4558.Sb06g013016.1	3.88e-34	127.0	COG2801@1|root,KOG0017@2759|Eukaryota,37THH@33090|Viridiplantae,3GG2K@35493|Streptophyta,3M2IR@4447|Liliopsida,3INKC@38820|Poales	35493|Streptophyta	L	Reverse transcriptase (RNA-dependent DNA polymerase)	-	-	-	-	-	-	-	-	-	-	-	-	RVT_2,Retrotran_gag_2,zf-CCHC
HiC_scaffold_16:320398026-320448026_37	28532.XP_010519130.1	1.51e-19	85.9	COG2801@1|root,KOG0017@2759|Eukaryota,37SNQ@33090|Viridiplantae,3GHRQ@35493|Streptophyta	35493|Streptophyta	L	spliceosomal complex assembly	-	-	-	-	-	-	-	-	-	-	-	-	RVT_2,Retrotran_gag_2,gag_pre-integrs,rve,zf-CCHC
HiC_scaffold_16:320398026-320448026_40	3659.XP_004148556.1	1.35e-24	104.0	COG2801@1|root,KOG0017@2759|Eukaryota,37V4J@33090|Viridiplantae,3GIPU@35493|Streptophyta,4JU63@91835|fabids	35493|Streptophyta	L	gag-polypeptide of LTR copia-type	-	-	-	-	-	-	-	-	-	-	-	-	Retrotran_gag_2,gag_pre-integrs,zf-CCHC
HiC_scaffold_16:320398026-320448026_45	90675.XP_010451516.1	2.08e-264	807.0	COG2801@1|root,KOG0017@2759|Eukaryota,37SNQ@33090|Viridiplantae,3GHRQ@35493|Streptophyta,3HVU8@3699|Brassicales	35493|Streptophyta	L	GAG-pre-integrase domain	-	-	-	-	-	-	-	-	-	-	-	-	RVT_2,Retrotran_gag_2,gag_pre-integrs,rve,zf-CCHC
HiC_scaffold_16:320398026-320448026_58	42345.XP_008811778.1	3.11e-22	96.3	COG0534@1|root,KOG1347@2759|Eukaryota,37KAU@33090|Viridiplantae,3G8C8@35493|Streptophyta,3KUWT@4447|Liliopsida	35493|Streptophyta	V	Belongs to the multi antimicrobial extrusion (MATE) (TC 2.A.66.1) family	-	GO:0003674,GO:0005215,GO:0005575,GO:0005622,GO:0005623,GO:0005737,GO:0005773,GO:0005774,GO:0006810,GO:0006855,GO:0008150,GO:0009605,GO:0009607,GO:0009624,GO:0015238,GO:0015893,GO:0016020,GO:0022857,GO:0031090,GO:0042221,GO:0042493,GO:0043207,GO:0043226,GO:0043227,GO:0043229,GO:0043231,GO:0044422,GO:0044424,GO:0044437,GO:0044444,GO:0044446,GO:0044464,GO:0050896,GO:0051179,GO:0051234,GO:0051704,GO:…	-	ko:K03327	-	-	-	-	ko00000,ko02000	2.A.66.1	-	-	MatE
HiC_scaffold_16:437147692-437197692_14	29760.VIT_14s0083g00660.t01	4.77e-10	60.8	COG2801@1|root,KOG0017@2759|Eukaryota,37NRU@33090|Viridiplantae,3GGV0@35493|Streptophyta	35493|Streptophyta	E	L-threonine ammonia-lyase activity	-	-	-	-	-	-	-	-	-	-	-	-	RVP_2,RVT_1,Retrotrans_gag,rve
HiC_scaffold_16:437147692-437197692_18	50452.A0A087G2C7	4.29e-27	108.0	COG2801@1|root,KOG0017@2759|Eukaryota,37NRU@33090|Viridiplantae,3GGV0@35493|Streptophyta,3HXPF@3699|Brassicales	35493|Streptophyta	I	3-hydroxyisobutyryl-CoA hydrolase activity	-	GO:0000943,GO:0003674,GO:0003676,GO:0003723,GO:0003824,GO:0003887,GO:0003964,GO:0004518,GO:0004540,GO:0005488,GO:0005575,GO:0005622,GO:0005623,GO:0005634,GO:0006139,GO:0006259,GO:0006278,GO:0006508,GO:0006725,GO:0006807,GO:0008150,GO:0008152,GO:0008233,GO:0009058,GO:0009059,GO:0009987,GO:0016070,GO:0016740,GO:0016772,GO:0016779,GO:0016787,GO:0016788,GO:0018130,GO:0019438,GO:0019538,GO:0032196,GO:…	-	-	-	-	-	-	-	-	-	-	Chromo,RVP_2,RVT_1,Retrotrans_gag,rve
HiC_scaffold_16:437147692-437197692_26	3656.XP_008453052.1	9.87e-23	95.9	COG2801@1|root,KOG0017@2759|Eukaryota,380EX@33090|Viridiplantae,3GQ9P@35493|Streptophyta	35493|Streptophyta	L	Integrase core domain	-	-	-	-	-	-	-	-	-	-	-	-	rve
HiC_scaffold_16:437147692-437197692_27	981085.XP_010103426.1	2.78e-11	62.8	COG0398@1|root,COG2801@1|root,KOG0017@2759|Eukaryota,KOG3140@2759|Eukaryota,37I5C@33090|Viridiplantae,3G79Q@35493|Streptophyta,4JDF1@91835|fabids	35493|Streptophyta	L	TVP38 TMEM64 family membrane protein	-	-	-	-	-	-	-	-	-	-	-	-	SNARE_assoc
HiC_scaffold_16:437147692-437197692_28	50452.A0A087HNL4	4.14e-17	83.2	COG2801@1|root,KOG0017@2759|Eukaryota,37NRU@33090|Viridiplantae	33090|Viridiplantae	Q	microtubule motor activity	-	-	-	-	-	-	-	-	-	-	-	-	Chromo,RVP_2,RVT_1,Retrotrans_gag,rve
HiC_scaffold_16:437147692-437197692_32	3641.EOY08378	1.58e-20	90.1	COG2801@1|root,KOG0017@2759|Eukaryota,37M1D@33090|Viridiplantae,3GCV5@35493|Streptophyta	3641.EOY08378|-	O	DNA RNA polymerases superfamily protein	-	-	-	-	-	-	-	-	-	-	-	-	-
HiC_scaffold_16:437147692-437197692_33	3760.EMJ17846	8.35e-16	76.6	COG2801@1|root,KOG0017@2759|Eukaryota,37M1D@33090|Viridiplantae,3GCV5@35493|Streptophyta	3760.EMJ17846|-	O	DNA RNA polymerases superfamily protein	-	-	-	-	-	-	-	-	-	-	-	-	-
HiC_scaffold_16:437147692-437197692_35	3641.EOY19230	7.83e-21	87.4	COG2801@1|root,KOG0017@2759|Eukaryota,37M1D@33090|Viridiplantae,3GCV5@35493|Streptophyta	35493|Streptophyta	O	DNA RNA polymerases superfamily protein	-	-	-	-	-	-	-	-	-	-	-	-	RVT_1,Retrotrans_gag
HiC_scaffold_16:437147692-437197692_39	42345.XP_008812534.1	2.6e-12	67.0	COG2801@1|root,KOG0017@2759|Eukaryota,37M1D@33090|Viridiplantae,3GCV5@35493|Streptophyta	35493|Streptophyta	O	DNA RNA polymerases superfamily protein	-	-	-	-	-	-	-	-	-	-	-	-	Chromo,RVT_1,Retrotrans_gag,rve,zf-H2C2
HiC_scaffold_16:437147692-437197692_53	4096.XP_009789585.1	2.52e-61	204.0	28PZB@1|root,2QWN0@2759|Eukaryota,37VME@33090|Viridiplantae,3GM4V@35493|Streptophyta,44UCT@71274|asterids	35493|Streptophyta	-	-	-	-	-	-	-	-	-	-	-	-	-	-	Retrotran_gag_2
HiC_scaffold_16:437147692-437197692_54	57918.XP_004301938.1	2.8e-63	216.0	COG2801@1|root,KOG0017@2759|Eukaryota,37U72@33090|Viridiplantae,3GI5J@35493|Streptophyta	35493|Streptophyta	M	aspartic-type endopeptidase activity	-	-	-	-	-	-	-	-	-	-	-	-	RVT_2,rve
HiC_scaffold_16:437147692-437197692_55	57918.XP_004301938.1	1.49e-86	275.0	COG2801@1|root,KOG0017@2759|Eukaryota,37U72@33090|Viridiplantae,3GI5J@35493|Streptophyta	35493|Streptophyta	M	aspartic-type endopeptidase activity	-	-	-	-	-	-	-	-	-	-	-	-	RVT_2,rve
HiC_scaffold_16:437147692-437197692_56	57918.XP_004309897.1	1.47e-87	278.0	COG2801@1|root,KOG0017@2759|Eukaryota,37U72@33090|Viridiplantae,3GI5J@35493|Streptophyta	35493|Streptophyta	M	aspartic-type endopeptidase activity	-	-	-	-	-	-	-	-	-	-	-	-	RVT_2,rve
HiC_scaffold_16:437147692-437197692_57	13333.ERM98543	6.1e-96	288.0	COG2801@1|root,KOG0017@2759|Eukaryota,383NN@33090|Viridiplantae,3GNHS@35493|Streptophyta	35493|Streptophyta	L	transposition, RNA-mediated	-	-	-	-	-	-	-	-	-	-	-	-	-
HiC_scaffold_1:133719238-133769238_1	42345.XP_008801302.1	4.31e-73	240.0	28JGM@1|root,2QRVR@2759|Eukaryota,37SCB@33090|Viridiplantae,3GA3C@35493|Streptophyta,3KN6V@4447|Liliopsida	35493|Streptophyta	S	Ankyrin repeat protein SKIP35	-	-	-	-	-	-	-	-	-	-	-	-	-
HiC_scaffold_1:133719238-133769238_3	15368.BRADI1G50350.1	2.94e-12	67.4	2D5HM@1|root,2SYKP@2759|Eukaryota,388IG@33090|Viridiplantae,3H00D@35493|Streptophyta,3M7ZB@4447|Liliopsida,3IK1M@38820|Poales	35493|Streptophyta	-	-	-	-	-	-	-	-	-	-	-	-	-	-	zf-GRF
HiC_scaffold_1:133719238-133769238_28	3641.EOY11483	2.65e-32	122.0	COG0265@1|root,KOG1320@2759|Eukaryota,37RXY@33090|Viridiplantae,3GFNX@35493|Streptophyta	35493|Streptophyta	O	protease Do-like 14	-	-	3.4.21.108	ko:K08669,ko:K08784	ko04210,ko04214,ko04215,ko05012,map04210,map04214,map04215,map05012	-	-	-	ko00000,ko00001,ko01000,ko01002,ko03110	-	-	-	PDZ_2,Trypsin_2
HiC_scaffold_1:133719238-133769238_29	4513.MLOC_52584.1	1.63e-13	68.6	COG0265@1|root,KOG1320@2759|Eukaryota,37RXY@33090|Viridiplantae,3GFNX@35493|Streptophyta,3KU5Z@4447|Liliopsida,3I3FM@38820|Poales	35493|Streptophyta	O	Trypsin	-	-	3.4.21.108	ko:K08669,ko:K08784	ko04210,ko04214,ko04215,ko05012,map04210,map04214,map04215,map05012	-	-	-	ko00000,ko00001,ko01000,ko01002,ko03110	-	-	-	PDZ_2,Trypsin_2
HiC_scaffold_1:133719238-133769238_30	42345.XP_008801360.1	1.06e-08	60.5	COG0265@1|root,KOG1320@2759|Eukaryota,37RXY@33090|Viridiplantae,3GFNX@35493|Streptophyta,3KU5Z@4447|Liliopsida	35493|Streptophyta	O	protease Do-like 14	-	-	3.4.21.108	ko:K08669,ko:K08784	ko04210,ko04214,ko04215,ko05012,map04210,map04214,map04215,map05012	-	-	-	ko00000,ko00001,ko01000,ko01002,ko03110	-	-	-	PDZ_2,Trypsin_2
HiC_scaffold_1:133719238-133769238_38	3649.evm.model.supercontig_73.33	1.33e-36	129.0	COG2801@1|root,KOG0017@2759|Eukaryota,37M4T@33090|Viridiplantae,3G733@35493|Streptophyta,3HSUY@3699|Brassicales	35493|Streptophyta	T	May be involved in modulation of pathogen defense and leaf cell death	-	GO:0005575,GO:0005623,GO:0005886,GO:0006950,GO:0006952,GO:0008150,GO:0016020,GO:0044464,GO:0050896,GO:0071944	-	ko:K08472	-	-	-	-	ko00000,ko04030	-	-	-	Mlo
HiC_scaffold_1:133719238-133769238_39	42345.XP_008802190.1	3.16e-11	63.2	COG2801@1|root,KOG0017@2759|Eukaryota,37M4T@33090|Viridiplantae,3G733@35493|Streptophyta	35493|Streptophyta	G	May be involved in modulation of pathogen defense and leaf cell death	MLO15	GO:0005575,GO:0005623,GO:0005886,GO:0006950,GO:0006952,GO:0008150,GO:0016020,GO:0044464,GO:0050896,GO:0071944	-	ko:K08472	-	-	-	-	ko00000,ko04030	-	-	-	Mlo
HiC_scaffold_1:133719238-133769238_41	4432.XP_010268548.1	3.02e-19	87.4	COG2801@1|root,COG3325@1|root,KOG0017@2759|Eukaryota,KOG2806@2759|Eukaryota,37NGF@33090|Viridiplantae,3GGSM@35493|Streptophyta	35493|Streptophyta	G	transposition, RNA-mediated	-	-	-	-	-	-	-	-	-	-	-	-	RVT_2,gag_pre-integrs,rve
HiC_scaffold_1:133719238-133769238_43	4081.Solyc06g051530.1.1	9.86e-22	94.7	COG2801@1|root,KOG0017@2759|Eukaryota,38220@33090|Viridiplantae	33090|Viridiplantae	L	Integrase core domain	-	-	-	-	-	-	-	-	-	-	-	-	RVT_2,Retrotran_gag_2,gag_pre-integrs,rve
HiC_scaffold_1:133719238-133769238_44	42345.XP_008802190.1	1.47e-23	97.1	COG2801@1|root,KOG0017@2759|Eukaryota,37M4T@33090|Viridiplantae,3G733@35493|Streptophyta	35493|Streptophyta	G	May be involved in modulation of pathogen defense and leaf cell death	MLO15	GO:0005575,GO:0005623,GO:0005886,GO:0006950,GO:0006952,GO:0008150,GO:0016020,GO:0044464,GO:0050896,GO:0071944	-	ko:K08472	-	-	-	-	ko00000,ko04030	-	-	-	Mlo
HiC_scaffold_1:133719238-133769238_56	3712.Bo4g034510.1	4.66e-17	83.2	COG2801@1|root,KOG0017@2759|Eukaryota,37XVG@33090|Viridiplantae,3GPTT@35493|Streptophyta	35493|Streptophyta	L	gag-polypeptide of LTR copia-type	-	-	-	-	-	-	-	-	-	-	-	-	Retrotran_gag_2,zf-CCHC
HiC_scaffold_1:133719238-133769238_57	4432.XP_010277636.1	7.43e-16	79.7	COG2801@1|root,KOG0017@2759|Eukaryota,381F4@33090|Viridiplantae,3GQRE@35493|Streptophyta	35493|Streptophyta	L	gag-polypeptide of LTR copia-type	-	-	-	-	-	-	-	-	-	-	-	-	Retrotran_gag_2
HiC_scaffold_1:133719238-133769238_61	42345.XP_008802190.1	1.34e-24	99.8	COG2801@1|root,KOG0017@2759|Eukaryota,37M4T@33090|Viridiplantae,3G733@35493|Streptophyta	35493|Streptophyta	G	May be involved in modulation of pathogen defense and leaf cell death	MLO15	GO:0005575,GO:0005623,GO:0005886,GO:0006950,GO:0006952,GO:0008150,GO:0016020,GO:0044464,GO:0050896,GO:0071944	-	ko:K08472	-	-	-	-	ko00000,ko04030	-	-	-	Mlo
HiC_scaffold_2:95510920-95560920_1	57918.XP_004301972.1	2.64e-25	107.0	COG2801@1|root,KOG0017@2759|Eukaryota,37R6P@33090|Viridiplantae,3G8BW@35493|Streptophyta,4JN0G@91835|fabids	35493|Streptophyta	L	Uncharacterized protein K02A2.6-like	-	GO:0000943,GO:0003674,GO:0003676,GO:0003723,GO:0003824,GO:0003887,GO:0003964,GO:0004518,GO:0004540,GO:0005488,GO:0005575,GO:0005622,GO:0005623,GO:0005634,GO:0006139,GO:0006259,GO:0006278,GO:0006508,GO:0006725,GO:0006807,GO:0008150,GO:0008152,GO:0008233,GO:0009058,GO:0009059,GO:0009987,GO:0016070,GO:0016740,GO:0016772,GO:0016779,GO:0016787,GO:0016788,GO:0018130,GO:0019438,GO:0019538,GO:0032196,GO:…	-	-	-	-	-	-	-	-	-	-	RVT_1,RVT_3,rve
HiC_scaffold_2:95510920-95560920_2	2711.XP_006486503.1	4.87e-234	714.0	COG2801@1|root,KOG0017@2759|Eukaryota,37R6P@33090|Viridiplantae,3G8BW@35493|Streptophyta	35493|Streptophyta	E	Uncharacterized protein K02A2.6-like	-	-	-	-	-	-	-	-	-	-	-	-	RVT_1,RVT_3,Retrotrans_gag,rve
HiC_scaffold_2:95510920-95560920_13	50452.A0A087HNL4	3.04e-33	127.0	COG2801@1|root,KOG0017@2759|Eukaryota,37NRU@33090|Viridiplantae	33090|Viridiplantae	Q	microtubule motor activity	-	-	-	-	-	-	-	-	-	-	-	-	Chromo,RVP_2,RVT_1,Retrotrans_gag,rve
HiC_scaffold_2:95510920-95560920_15	42345.XP_008777132.1	7.11e-49	175.0	COG2801@1|root,KOG0017@2759|Eukaryota,37NRU@33090|Viridiplantae,3GGV0@35493|Streptophyta,3M4R8@4447|Liliopsida	35493|Streptophyta	L	transposition, RNA-mediated	-	-	-	-	-	-	-	-	-	-	-	-	RVP_2,RVT_1,Retrotrans_gag,rve
HiC_scaffold_2:95510920-95560920_16	90675.XP_010418661.1	9.46e-75	246.0	COG2801@1|root,KOG0017@2759|Eukaryota,37NRU@33090|Viridiplantae,3GGV0@35493|Streptophyta,3HXPF@3699|Brassicales	35493|Streptophyta	I	3-hydroxyisobutyryl-CoA hydrolase activity	-	GO:0000943,GO:0003674,GO:0003676,GO:0003723,GO:0003824,GO:0003887,GO:0003964,GO:0004518,GO:0004540,GO:0005488,GO:0005575,GO:0005622,GO:0005623,GO:0005634,GO:0006139,GO:0006259,GO:0006278,GO:0006508,GO:0006725,GO:0006807,GO:0008150,GO:0008152,GO:0008233,GO:0009058,GO:0009059,GO:0009987,GO:0016070,GO:0016740,GO:0016772,GO:0016779,GO:0016787,GO:0016788,GO:0018130,GO:0019438,GO:0019538,GO:0032196,GO:…	-	-	-	-	-	-	-	-	-	-	Chromo,RVP_2,RVT_1,Retrotrans_gag,rve
HiC_scaffold_2:95510920-95560920_17	50452.A0A087GTL8	1.38e-11	63.2	COG2801@1|root,KOG0017@2759|Eukaryota,37NRU@33090|Viridiplantae,3GGV0@35493|Streptophyta,3HXPF@3699|Brassicales	35493|Streptophyta	I	3-hydroxyisobutyryl-CoA hydrolase activity	-	GO:0000943,GO:0003674,GO:0003676,GO:0003723,GO:0003824,GO:0003887,GO:0003964,GO:0004518,GO:0004540,GO:0005488,GO:0005575,GO:0005622,GO:0005623,GO:0005634,GO:0006139,GO:0006259,GO:0006278,GO:0006508,GO:0006725,GO:0006807,GO:0008150,GO:0008152,GO:0008233,GO:0009058,GO:0009059,GO:0009987,GO:0016070,GO:0016740,GO:0016772,GO:0016779,GO:0016787,GO:0016788,GO:0018130,GO:0019438,GO:0019538,GO:0032196,GO:…	-	-	-	-	-	-	-	-	-	-	Chromo,RVP_2,RVT_1,Retrotrans_gag,rve
HiC_scaffold_2:95510920-95560920_35	2711.XP_006493522.1	1.01e-25	107.0	28W8B@1|root,2R30B@2759|Eukaryota,37X7C@33090|Viridiplantae,3GJR2@35493|Streptophyta	35493|Streptophyta	-	-	-	-	-	-	-	-	-	-	-	-	-	-	RVP_2,Retrotrans_gag
HiC_scaffold_2:95510920-95560920_36	28532.XP_010541181.1	3.82e-132	427.0	COG2801@1|root,KOG0017@2759|Eukaryota,37NRU@33090|Viridiplantae,3GGV0@35493|Streptophyta,3HXPF@3699|Brassicales	35493|Streptophyta	I	3-hydroxyisobutyryl-CoA hydrolase activity	-	GO:0000943,GO:0003674,GO:0003676,GO:0003723,GO:0003824,GO:0003887,GO:0003964,GO:0004518,GO:0004540,GO:0005488,GO:0005575,GO:0005622,GO:0005623,GO:0005634,GO:0006139,GO:0006259,GO:0006278,GO:0006508,GO:0006725,GO:0006807,GO:0008150,GO:0008152,GO:0008233,GO:0009058,GO:0009059,GO:0009987,GO:0016070,GO:0016740,GO:0016772,GO:0016779,GO:0016787,GO:0016788,GO:0018130,GO:0019438,GO:0019538,GO:0032196,GO:…	-	-	-	-	-	-	-	-	-	-	Chromo,RVP_2,RVT_1,Retrotrans_gag,rve
HiC_scaffold_2:95510920-95560920_37	3712.Bo4g174850.1	7.64e-42	150.0	COG2801@1|root,KOG0017@2759|Eukaryota,37NRU@33090|Viridiplantae,3GGV0@35493|Streptophyta	35493|Streptophyta	E	L-threonine ammonia-lyase activity	-	-	-	-	-	-	-	-	-	-	-	-	RVP_2,RVT_1,Retrotrans_gag,gag-asp_proteas,rve
HiC_scaffold_2:95510920-95560920_38	50452.A0A087H2U0	2.49e-98	322.0	COG2801@1|root,KOG0017@2759|Eukaryota,37NRU@33090|Viridiplantae,3GGV0@35493|Streptophyta,3HXPF@3699|Brassicales	35493|Streptophyta	I	3-hydroxyisobutyryl-CoA hydrolase activity	-	GO:0000943,GO:0003674,GO:0003676,GO:0003723,GO:0003824,GO:0003887,GO:0003964,GO:0004518,GO:0004540,GO:0005488,GO:0005575,GO:0005622,GO:0005623,GO:0005634,GO:0006139,GO:0006259,GO:0006278,GO:0006508,GO:0006725,GO:0006807,GO:0008150,GO:0008152,GO:0008233,GO:0009058,GO:0009059,GO:0009987,GO:0016070,GO:0016740,GO:0016772,GO:0016779,GO:0016787,GO:0016788,GO:0018130,GO:0019438,GO:0019538,GO:0032196,GO:…	-	-	-	-	-	-	-	-	-	-	Chromo,RVP_2,RVT_1,Retrotrans_gag,rve
HiC_scaffold_2:95510920-95560920_39	4565.Traes_1BS_7A07887F9.2	1.69e-28	110.0	COG2801@1|root,KOG0017@2759|Eukaryota,37NRU@33090|Viridiplantae,3GGV0@35493|Streptophyta,3M4R8@4447|Liliopsida	35493|Streptophyta	L	transposition, RNA-mediated	-	-	-	-	-	-	-	-	-	-	-	-	RVP_2,RVT_1,Retrotrans_gag,rve
HiC_scaffold_2:95510920-95560920_41	161934.XP_010680039.1	5.52e-19	85.5	COG2801@1|root,KOG0017@2759|Eukaryota,380ER@33090|Viridiplantae,3GQ2S@35493|Streptophyta	35493|Streptophyta	L	Chromatin organization modifier domain	-	-	-	-	-	-	-	-	-	-	-	-	Chromo
HiC_scaffold_2:95510920-95560920_53	3656.XP_008453052.1	1.14e-34	130.0	COG2801@1|root,KOG0017@2759|Eukaryota,380EX@33090|Viridiplantae,3GQ9P@35493|Streptophyta	35493|Streptophyta	L	Integrase core domain	-	-	-	-	-	-	-	-	-	-	-	-	rve
HiC_scaffold_2:95510920-95560920_54	28532.XP_010544454.1	2.28e-16	78.6	COG2801@1|root,KOG0017@2759|Eukaryota,37NRU@33090|Viridiplantae,3GGV0@35493|Streptophyta,3HXPF@3699|Brassicales	35493|Streptophyta	I	3-hydroxyisobutyryl-CoA hydrolase activity	-	-	-	-	-	-	-	-	-	-	-	-	Chromo,RVP_2,RVT_1,Retrotrans_gag,rve
HiC_scaffold_2:95510920-95560920_55	4432.XP_010247105.1	5.85e-34	129.0	COG2801@1|root,KOG0017@2759|Eukaryota,37NRU@33090|Viridiplantae	33090|Viridiplantae	Q	microtubule motor activity	-	GO:0000943,GO:0003674,GO:0003676,GO:0003723,GO:0003824,GO:0003887,GO:0003964,GO:0004518,GO:0004540,GO:0005488,GO:0005575,GO:0005622,GO:0005623,GO:0005634,GO:0006139,GO:0006259,GO:0006278,GO:0006508,GO:0006725,GO:0006807,GO:0008150,GO:0008152,GO:0008233,GO:0009058,GO:0009059,GO:0009987,GO:0016070,GO:0016740,GO:0016772,GO:0016779,GO:0016787,GO:0016788,GO:0018130,GO:0019438,GO:0019538,GO:0032196,GO:…	-	-	-	-	-	-	-	-	-	-	Chromo,RVP_2,RVT_1,Retrotrans_gag,gag-asp_proteas,rve
HiC_scaffold_2:95510920-95560920_61	42345.XP_008777861.1	1.07e-132	390.0	28P94@1|root,2QVW7@2759|Eukaryota,37M8I@33090|Viridiplantae,3GCZV@35493|Streptophyta,3KY5D@4447|Liliopsida	35493|Streptophyta	S	Protein of unknown function (DUF1644)	-	-	-	-	-	-	-	-	-	-	-	-	DUF1644
HiC_scaffold_4:14601431-14651431_4	3750.XP_008390079.1	9.61e-26	106.0	COG2801@1|root,KOG4197@1|root,KOG0017@2759|Eukaryota,KOG4197@2759|Eukaryota,388J0@33090|Viridiplantae,3GXC7@35493|Streptophyta,4JF8V@91835|fabids	35493|Streptophyta	L	Pentatricopeptide repeat-containing protein	-	-	-	-	-	-	-	-	-	-	-	-	Glyco_hydro_28,PPR,PPR_2
HiC_scaffold_4:14601431-14651431_5	4538.ORGLA03G0406500.1	2.21e-68	220.0	COG2801@1|root,KOG0017@2759|Eukaryota,37YYP@33090|Viridiplantae,3GQD7@35493|Streptophyta,3M3FD@4447|Liliopsida,3IKKZ@38820|Poales	35493|Streptophyta	L	Reverse transcriptase (RNA-dependent DNA polymerase)	-	-	-	-	-	-	-	-	-	-	-	-	RVT_2
HiC_scaffold_4:14601431-14651431_6	4113.PGSC0003DMT400095085	3.57e-25	102.0	COG2801@1|root,KOG0017@2759|Eukaryota,37YIU@33090|Viridiplantae,3GNSS@35493|Streptophyta,44TRJ@71274|asterids	35493|Streptophyta	L	Integrase core domain	-	-	-	-	-	-	-	-	-	-	-	-	Retrotran_gag_2,rve
HiC_scaffold_4:14601431-14651431_7	3750.XP_008365345.1	1.45e-70	227.0	COG2801@1|root,COG5059@1|root,KOG0017@2759|Eukaryota,KOG4280@2759|Eukaryota,37RUZ@33090|Viridiplantae,3G9S6@35493|Streptophyta,4JHII@91835|fabids	35493|Streptophyta	Z	Belongs to the TRAFAC class myosin-kinesin ATPase superfamily. Kinesin family	KIN12B	GO:0000003,GO:0000226,GO:0000280,GO:0000910,GO:0003674,GO:0003774,GO:0003777,GO:0003824,GO:0005575,GO:0005622,GO:0005623,GO:0005737,GO:0005856,GO:0005871,GO:0005875,GO:0006928,GO:0006996,GO:0007010,GO:0007017,GO:0007018,GO:0007049,GO:0007112,GO:0007140,GO:0007275,GO:0007276,GO:0008150,GO:0008574,GO:0009524,GO:0009555,GO:0009987,GO:0015630,GO:0016043,GO:0016462,GO:0016787,GO:0016817,GO:0016818,GO:…	-	ko:K10400	-	-	-	-	ko00000,ko04812	-	-	-	Kinesin
HiC_scaffold_4:14601431-14651431_8	3760.EMJ04758	1.2e-43	151.0	2AXHF@1|root,2S012@2759|Eukaryota,37VRW@33090|Viridiplantae,3GPK5@35493|Streptophyta,4JU19@91835|fabids	35493|Streptophyta	S	Pfam:UBN2_2	-	-	-	-	-	-	-	-	-	-	-	-	Retrotran_gag_2,zf-CCHC
HiC_scaffold_4:14601431-14651431_17	13333.ERM98543	1.3e-149	434.0	COG2801@1|root,KOG0017@2759|Eukaryota,383NN@33090|Viridiplantae,3GNHS@35493|Streptophyta	35493|Streptophyta	L	transposition, RNA-mediated	-	-	-	-	-	-	-	-	-	-	-	-	-
HiC_scaffold_4:14601431-14651431_18	57918.XP_004309292.1	1.09e-104	323.0	COG2801@1|root,KOG0017@2759|Eukaryota,37U72@33090|Viridiplantae,3GI5J@35493|Streptophyta	35493|Streptophyta	M	aspartic-type endopeptidase activity	-	-	-	-	-	-	-	-	-	-	-	-	RVT_2,rve
HiC_scaffold_4:14601431-14651431_19	57918.XP_004301938.1	2.94e-101	317.0	COG2801@1|root,KOG0017@2759|Eukaryota,37U72@33090|Viridiplantae,3GI5J@35493|Streptophyta	35493|Streptophyta	M	aspartic-type endopeptidase activity	-	-	-	-	-	-	-	-	-	-	-	-	RVT_2,rve
HiC_scaffold_4:14601431-14651431_20	161934.XP_010667383.1	2.19e-80	254.0	28PZB@1|root,2QWN0@2759|Eukaryota,37VME@33090|Viridiplantae,3GJZ7@35493|Streptophyta	35493|Streptophyta	-	-	-	-	-	-	-	-	-	-	-	-	-	-	Retrotran_gag_2,zf-CCHC
HiC_scaffold_4:14601431-14651431_27	38727.Pavir.J37834.1.p	2.38e-34	127.0	28HX8@1|root,2QQ85@2759|Eukaryota,37IS8@33090|Viridiplantae,3GBPT@35493|Streptophyta,3KM2D@4447|Liliopsida,3ID16@38820|Poales	35493|Streptophyta	S	Membrane protein of ER	-	GO:0000041,GO:0003674,GO:0005215,GO:0005381,GO:0005384,GO:0005575,GO:0005622,GO:0005623,GO:0005737,GO:0005783,GO:0006810,GO:0006811,GO:0006812,GO:0006826,GO:0006828,GO:0006873,GO:0006875,GO:0006879,GO:0006880,GO:0008150,GO:0008324,GO:0009987,GO:0010035,GO:0010038,GO:0010039,GO:0010168,GO:0012505,GO:0015075,GO:0015318,GO:0016020,GO:0019725,GO:0022857,GO:0022890,GO:0030001,GO:0030003,GO:0030026,GO:…	-	-	-	-	-	-	-	-	-	-	-
HiC_scaffold_4:14601431-14651431_29	4641.GSMUA_Achr6P36880_001	6.41e-09	60.5	28HX8@1|root,2QQ85@2759|Eukaryota,37IS8@33090|Viridiplantae,3GBPT@35493|Streptophyta,3KM2D@4447|Liliopsida	35493|Streptophyta	S	Membrane protein of ER	-	GO:0000041,GO:0003674,GO:0005215,GO:0005381,GO:0005384,GO:0005575,GO:0005622,GO:0005623,GO:0005737,GO:0005783,GO:0006810,GO:0006811,GO:0006812,GO:0006826,GO:0006828,GO:0006873,GO:0006875,GO:0006879,GO:0006880,GO:0008150,GO:0008324,GO:0009987,GO:0010035,GO:0010038,GO:0010039,GO:0010168,GO:0012505,GO:0015075,GO:0015318,GO:0016020,GO:0019725,GO:0022857,GO:0022890,GO:0030001,GO:0030003,GO:0030026,GO:…	-	-	-	-	-	-	-	-	-	-	-
HiC_scaffold_4:14601431-14651431_48	4096.XP_009797900.1	3.6e-10	60.8	2CVAD@1|root,2RRMP@2759|Eukaryota,383NT@33090|Viridiplantae,3GUZD@35493|Streptophyta,44UKP@71274|asterids	35493|Streptophyta	-	-	-	-	-	-	-	-	-	-	-	-	-	-	-
HiC_scaffold_4:14601431-14651431_53	4113.PGSC0003DMT400074731	4.94e-12	64.7	2CVAD@1|root,2RRMP@2759|Eukaryota,383NT@33090|Viridiplantae,3GUZD@35493|Streptophyta,44UKP@71274|asterids	35493|Streptophyta	-	-	-	-	-	-	-	-	-	-	-	-	-	-	-
HiC_scaffold_4:14601431-14651431_57	50452.A0A087FZI0	4.45e-82	273.0	COG2801@1|root,KOG0017@2759|Eukaryota,37NRU@33090|Viridiplantae,3GGV0@35493|Streptophyta,3HXPF@3699|Brassicales	35493|Streptophyta	I	3-hydroxyisobutyryl-CoA hydrolase activity	-	GO:0000943,GO:0003674,GO:0003676,GO:0003723,GO:0003824,GO:0003887,GO:0003964,GO:0004518,GO:0004540,GO:0005488,GO:0005575,GO:0005622,GO:0005623,GO:0005634,GO:0006139,GO:0006259,GO:0006278,GO:0006508,GO:0006725,GO:0006807,GO:0008150,GO:0008152,GO:0008233,GO:0009058,GO:0009059,GO:0009987,GO:0016070,GO:0016740,GO:0016772,GO:0016779,GO:0016787,GO:0016788,GO:0018130,GO:0019438,GO:0019538,GO:0032196,GO:…	-	-	-	-	-	-	-	-	-	-	Chromo,RVP_2,RVT_1,Retrotrans_gag,rve
HiC_scaffold_4:14601431-14651431_58	50452.A0A087FZI0	1.8e-88	291.0	COG2801@1|root,KOG0017@2759|Eukaryota,37NRU@33090|Viridiplantae,3GGV0@35493|Streptophyta,3HXPF@3699|Brassicales	35493|Streptophyta	I	3-hydroxyisobutyryl-CoA hydrolase activity	-	GO:0000943,GO:0003674,GO:0003676,GO:0003723,GO:0003824,GO:0003887,GO:0003964,GO:0004518,GO:0004540,GO:0005488,GO:0005575,GO:0005622,GO:0005623,GO:0005634,GO:0006139,GO:0006259,GO:0006278,GO:0006508,GO:0006725,GO:0006807,GO:0008150,GO:0008152,GO:0008233,GO:0009058,GO:0009059,GO:0009987,GO:0016070,GO:0016740,GO:0016772,GO:0016779,GO:0016787,GO:0016788,GO:0018130,GO:0019438,GO:0019538,GO:0032196,GO:…	-	-	-	-	-	-	-	-	-	-	Chromo,RVP_2,RVT_1,Retrotrans_gag,rve
HiC_scaffold_4:14601431-14651431_60	4432.XP_010268537.1	4.3e-47	166.0	COG2801@1|root,KOG0017@2759|Eukaryota,37NRU@33090|Viridiplantae,3GGV0@35493|Streptophyta	35493|Streptophyta	E	L-threonine ammonia-lyase activity	-	GO:0000943,GO:0003674,GO:0003676,GO:0003723,GO:0003824,GO:0003887,GO:0003964,GO:0004518,GO:0004540,GO:0005488,GO:0005575,GO:0005622,GO:0005623,GO:0005634,GO:0006139,GO:0006259,GO:0006278,GO:0006508,GO:0006725,GO:0006807,GO:0008150,GO:0008152,GO:0008233,GO:0009058,GO:0009059,GO:0009987,GO:0016070,GO:0016740,GO:0016772,GO:0016779,GO:0016787,GO:0016788,GO:0018130,GO:0019438,GO:0019538,GO:0032196,GO:…	-	-	-	-	-	-	-	-	-	-	Chromo,RVP_2,RVT_1,Retrotrans_gag,rve
HiC_scaffold_4:14601431-14651431_62	3659.XP_004160859.1	3.42e-18	79.3	COG2801@1|root,KOG0017@2759|Eukaryota,3801N@33090|Viridiplantae,3GQ09@35493|Streptophyta,4JUPJ@91835|fabids	35493|Streptophyta	L	transposition, RNA-mediated	-	-	-	-	-	-	-	-	-	-	-	-	Chromo
HiC_scaffold_4:14601431-14651431_71	4565.Traes_2AL_C6241FC7D.1	1.68e-10	60.1	COG2801@1|root,KOG0017@2759|Eukaryota,37SCF@33090|Viridiplantae,3GAWJ@35493|Streptophyta,3M6DY@4447|Liliopsida,3IQNT@38820|Poales	35493|Streptophyta	L	Retrotransposon gag protein	-	-	-	-	-	-	-	-	-	-	-	-	Retrotran_gag_2,Retrotran_gag_3,Retrotrans_gag
HiC_scaffold_4:14601431-14651431_72	40148.OGLUM08G17000.2	8.37e-188	554.0	COG2801@1|root,KOG0017@2759|Eukaryota,37Y2I@33090|Viridiplantae,3GPBU@35493|Streptophyta	35493|Streptophyta	L	GAG-pre-integrase domain	-	-	1.14.17.4	ko:K05933	ko00270,ko01100,ko01110,map00270,map01100,map01110	M00368	R07214	RC01868	ko00000,ko00001,ko00002,ko01000	-	-	-	gag_pre-integrs,rve
HiC_scaffold_4:345741799-345791799_9	4096.XP_009803089.1	2.09e-24	102.0	COG0515@1|root,KOG1187@2759|Eukaryota,37NWU@33090|Viridiplantae,3GHDJ@35493|Streptophyta,44C7G@71274|asterids	35493|Streptophyta	T	Calmodulin-binding receptor-like cytoplasmic kinase 3	-	-	2.7.11.1	ko:K04733	ko04010,ko04064,ko04620,ko04621,ko04624,ko04722,ko05133,ko05140,ko05142,ko05145,ko05152,ko05162,ko05164,map04010,map04064,map04620,map04621,map04624,map04722,map05133,map05140,map05142,map05145,map05152,map05162,map05164	M00686	-	-	ko00000,ko00001,ko00002,ko01000,ko01001	-	-	-	Pkinase,Pkinase_Tyr
HiC_scaffold_4:345741799-345791799_29	3659.XP_004140381.1	1.58e-14	71.6	28JZP@1|root,2QSE3@2759|Eukaryota,37QZD@33090|Viridiplantae,3GGZ7@35493|Streptophyta,4JS72@91835|fabids	35493|Streptophyta	S	Encoded by	-	-	-	-	-	-	-	-	-	-	-	-	DBD_Tnp_Mut,MULE,SWIM
HiC_scaffold_4:345741799-345791799_43	3694.POPTR_0007s05830.1	1.43e-13	70.9	KOG1075@1|root,KOG1075@2759|Eukaryota,380JW@33090|Viridiplantae,3GQ8I@35493|Streptophyta,4JUP9@91835|fabids	35493|Streptophyta	S	ribonuclease H protein	-	-	-	-	-	-	-	-	-	-	-	-	RVT_3
HiC_scaffold_4:345741799-345791799_46	4558.Sb07g002160.1	2.05e-18	86.7	KOG1075@1|root,KOG1075@2759|Eukaryota,381EF@33090|Viridiplantae,3GQGN@35493|Streptophyta,3M6D4@4447|Liliopsida,3IM72@38820|Poales	35493|Streptophyta	S	Reverse transcriptase-like	-	-	-	-	-	-	-	-	-	-	-	-	RVT_3
HiC_scaffold_4:345741799-345791799_51	161934.XP_010675063.1	1.35e-36	140.0	KOG1075@1|root,KOG1075@2759|Eukaryota,380FB@33090|Viridiplantae,3GPVX@35493|Streptophyta	35493|Streptophyta	S	Ribonuclease H protein	-	-	-	-	-	-	-	-	-	-	-	-	Exo_endo_phos
HiC_scaffold_4:345741799-345791799_52	161934.XP_010694404.1	6.6e-14	72.0	KOG1075@1|root,KOG1075@2759|Eukaryota,38067@33090|Viridiplantae,3GPW4@35493|Streptophyta	35493|Streptophyta	S	Ribonuclease H protein	-	-	-	-	-	-	-	-	-	-	-	-	-
HiC_scaffold_4:345741799-345791799_63	3641.EOY08813	5.35e-42	144.0	COG2801@1|root,KOG0017@2759|Eukaryota,37YCB@33090|Viridiplantae,3GII4@35493|Streptophyta	35493|Streptophyta	L	transposition, RNA-mediated	-	-	-	ko:K18667	-	-	-	-	ko00000	-	-	-	-
HiC_scaffold_4:345741799-345791799_66	4096.XP_009773227.1	3.09e-29	113.0	COG2801@1|root,KOG0017@2759|Eukaryota,37RRH@33090|Viridiplantae,3GPWI@35493|Streptophyta,44Q6H@71274|asterids	33090|Viridiplantae	P	DNA RNA polymerases superfamily protein	-	-	-	ko:K09250	-	-	-	-	ko00000,ko03000	-	-	-	RVP_2,RVT_1,Retrotrans_gag,rve,zf-CCHC
HiC_scaffold_4:345741799-345791799_67	102107.XP_008227646.1	3.46e-33	128.0	COG2801@1|root,KOG0017@2759|Eukaryota,37RRH@33090|Viridiplantae,3G8MV@35493|Streptophyta	35493|Streptophyta	L	DNA RNA polymerases superfamily protein	-	-	-	ko:K09250	-	-	-	-	ko00000,ko03000	-	-	-	RVP_2,RVT_1,Retrotrans_gag,rve,zf-CCHC
HiC_scaffold_4:345741799-345791799_69	42345.XP_008798775.1	4.66e-118	386.0	COG2801@1|root,KOG0017@2759|Eukaryota,37RRH@33090|Viridiplantae,3G8MV@35493|Streptophyta,3M4DI@4447|Liliopsida	35493|Streptophyta	L	DNA RNA polymerases superfamily protein	-	GO:0000943,GO:0003674,GO:0003676,GO:0003723,GO:0003824,GO:0003887,GO:0003964,GO:0004518,GO:0004540,GO:0005488,GO:0005575,GO:0005622,GO:0005623,GO:0005634,GO:0006139,GO:0006259,GO:0006278,GO:0006508,GO:0006725,GO:0006807,GO:0008150,GO:0008152,GO:0008233,GO:0009058,GO:0009059,GO:0009987,GO:0016070,GO:0016740,GO:0016772,GO:0016779,GO:0016787,GO:0016788,GO:0018130,GO:0019438,GO:0019538,GO:0032196,GO:…	-	-	-	-	-	-	-	-	-	-	RVP_2,RVT_1,Retrotrans_gag,rve,zf-CCHC
HiC_scaffold_12:26208589-26258589_33	4096.XP_009768097.1	8.65e-13	68.9	COG2801@1|root,KOG0017@2759|Eukaryota,383NN@33090|Viridiplantae,3GNHS@35493|Streptophyta	4096.XP_009768097.1|-	L	transposition, RNA-mediated	-	-	-	-	-	-	-	-	-	-	-	-	-
HiC_scaffold_12:26208589-26258589_34	3712.Bo12563s010.1	8.11e-28	103.0	COG2801@1|root,KOG0017@2759|Eukaryota,37U72@33090|Viridiplantae,3GI5J@35493|Streptophyta	35493|Streptophyta	M	aspartic-type endopeptidase activity	-	-	-	-	-	-	-	-	-	-	-	-	RVT_2,rve
HiC_scaffold_12:26208589-26258589_37	161934.XP_010666579.1	1.96e-26	108.0	28PZB@1|root,2QWN0@2759|Eukaryota,37VME@33090|Viridiplantae,3GR2K@35493|Streptophyta	35493|Streptophyta	-	-	-	-	-	-	-	-	-	-	-	-	-	-	zf-CCHC
HiC_scaffold_12:26208589-26258589_38	4096.XP_009774472.1	3.61e-14	71.2	28PZB@1|root,2QWN0@2759|Eukaryota,37VME@33090|Viridiplantae,3GJZ7@35493|Streptophyta,44TR6@71274|asterids	35493|Streptophyta	-	-	-	-	-	-	-	-	-	-	-	-	-	-	Retrotran_gag_2,zf-CCHC
HiC_scaffold_12:26208589-26258589_40	4096.XP_009768097.1	7.94e-22	93.2	COG2801@1|root,KOG0017@2759|Eukaryota,383NN@33090|Viridiplantae,3GNHS@35493|Streptophyta	4096.XP_009768097.1|-	L	transposition, RNA-mediated	-	-	-	-	-	-	-	-	-	-	-	-	-
HiC_scaffold_12:26208589-26258589_41	3712.Bo12563s010.1	3.46e-29	107.0	COG2801@1|root,KOG0017@2759|Eukaryota,37U72@33090|Viridiplantae,3GI5J@35493|Streptophyta	35493|Streptophyta	M	aspartic-type endopeptidase activity	-	-	-	-	-	-	-	-	-	-	-	-	RVT_2,rve
HiC_scaffold_12:26208589-26258589_44	161934.XP_010695582.1	3.85e-17	80.1	28PZB@1|root,2QWN0@2759|Eukaryota,37VME@33090|Viridiplantae,3GJZ7@35493|Streptophyta	35493|Streptophyta	-	-	-	-	-	-	-	-	-	-	-	-	-	-	Retrotran_gag_2,zf-CCHC
HiC_scaffold_12:26208589-26258589_50	4641.GSMUA_Achr4P24810_001	1.1e-32	123.0	COG4286@1|root,KOG2948@2759|Eukaryota,37MFS@33090|Viridiplantae,3GAGR@35493|Streptophyta,3KM5R@4447|Liliopsida	35493|Streptophyta	S	Uncharacterised protein family (UPF0160)	-	-	-	-	-	-	-	-	-	-	-	-	UPF0160
HiC_scaffold_12:26208589-26258589_51	71139.XP_010050373.1	6e-76	237.0	COG2801@1|root,KOG1867@1|root,KOG0017@2759|Eukaryota,KOG1867@2759|Eukaryota,37SCF@33090|Viridiplantae,3GAWJ@35493|Streptophyta	35493|Streptophyta	O	transposition, RNA-mediated	-	-	-	-	-	-	-	-	-	-	-	-	Retrotran_gag_2,Retrotran_gag_3,Retrotrans_gag,zf-CCHC
HiC_scaffold_12:26208589-26258589_52	225117.XP_009348351.1	2.03e-103	336.0	COG2801@1|root,KOG0017@2759|Eukaryota,37W11@33090|Viridiplantae	33090|Viridiplantae	L	transposition, RNA-mediated	-	-	-	-	-	-	-	-	-	-	-	-	Retrotran_gag_2,Retrotran_gag_3,Retrotrans_gag,gag_pre-integrs,rve
HiC_scaffold_12:26208589-26258589_53	3641.EOX99943	1.17e-68	226.0	COG2801@1|root,KOG0017@2759|Eukaryota,37RIF@33090|Viridiplantae,3G9AM@35493|Streptophyta	35493|Streptophyta	K	cysteine-rich RLK (RECEPTOR-like protein kinase) 8	-	-	-	-	-	-	-	-	-	-	-	-	RVT_2,Retrotran_gag_2,Retrotran_gag_3,Retrotrans_gag,gag_pre-integrs,rve
HiC_scaffold_12:26208589-26258589_54	3641.EOY16636	1.11e-124	390.0	COG2801@1|root,KOG0017@2759|Eukaryota,37RIF@33090|Viridiplantae,3GFVM@35493|Streptophyta	35493|Streptophyta	L	Cysteine-rich RLK (RECEPTOR-like protein kinase) 8	-	-	-	-	-	-	-	-	-	-	-	-	RVT_2,Retrotran_gag_3
HiC_scaffold_12:26208589-26258589_62	3880.AES87096	2.47e-33	116.0	COG4286@1|root,KOG2948@2759|Eukaryota,37MFS@33090|Viridiplantae,3GAGR@35493|Streptophyta,4JJPM@91835|fabids	35493|Streptophyta	S	UPF0160 protein-like	-	-	-	-	-	-	-	-	-	-	-	-	UPF0160
HiC_scaffold_12:64478815-64528815_2	4096.XP_009773227.1	1.44e-12	68.2	COG2801@1|root,KOG0017@2759|Eukaryota,37RRH@33090|Viridiplantae,3GPWI@35493|Streptophyta,44Q6H@71274|asterids	33090|Viridiplantae	P	DNA RNA polymerases superfamily protein	-	-	-	ko:K09250	-	-	-	-	ko00000,ko03000	-	-	-	RVP_2,RVT_1,Retrotrans_gag,rve,zf-CCHC
HiC_scaffold_12:64478815-64528815_3	4513.MLOC_11608.2	2.78e-11	62.8	COG2801@1|root,KOG0017@2759|Eukaryota,37NRU@33090|Viridiplantae,3GGV0@35493|Streptophyta,3M4R8@4447|Liliopsida,3IK9Z@38820|Poales	35493|Streptophyta	L	transposition, RNA-mediated	-	-	-	-	-	-	-	-	-	-	-	-	RVP_2,RVT_1,Retrotrans_gag,rve
HiC_scaffold_12:64478815-64528815_22	981085.XP_010098040.1	4.42e-09	60.5	28W8B@1|root,2R30B@2759|Eukaryota,37X7C@33090|Viridiplantae,3GJR2@35493|Streptophyta,4JU9T@91835|fabids	35493|Streptophyta	-	-	-	-	-	-	-	-	-	-	-	-	-	-	RVP_2,Retrotrans_gag
HiC_scaffold_12:64478815-64528815_23	2711.XP_006493522.1	5.61e-45	163.0	28W8B@1|root,2R30B@2759|Eukaryota,37X7C@33090|Viridiplantae,3GJR2@35493|Streptophyta	35493|Streptophyta	-	-	-	-	-	-	-	-	-	-	-	-	-	-	RVP_2,Retrotrans_gag
HiC_scaffold_12:64478815-64528815_26	3694.POPTR_0011s02700.1	1.48e-17	90.5	KOG1075@1|root,KOG1075@2759|Eukaryota	2759|Eukaryota	E	Ribonuclease H protein	-	-	-	-	-	-	-	-	-	-	-	-	DUF4283,zf-CCHC_4
HiC_scaffold_9:206908711-206958711_5	3712.Bo6g049300.1	3.68e-85	275.0	COG2801@1|root,KOG0017@2759|Eukaryota,37THH@33090|Viridiplantae,3GG2K@35493|Streptophyta	35493|Streptophyta	O	Mitochondrial protein	-	-	-	-	-	-	-	-	-	-	-	-	RVT_2,Retrotran_gag_2,Retrotran_gag_3,Retrotrans_gag,gag_pre-integrs,rve,zf-CCHC
HiC_scaffold_9:206908711-206958711_6	4081.Solyc11g062200.1.1	3.57e-241	711.0	COG2801@1|root,KOG0017@2759|Eukaryota,37THH@33090|Viridiplantae,3GG2K@35493|Streptophyta,44UC5@71274|asterids	35493|Streptophyta	L	Mitochondrial protein	-	-	-	-	-	-	-	-	-	-	-	-	RVT_2,Retrotran_gag_2,Retrotran_gag_3,Retrotrans_gag,gag_pre-integrs,rve,zf-CCHC
HiC_scaffold_9:206908711-206958711_7	4081.Solyc01g034160.1.1	3.73e-47	160.0	COG2801@1|root,KOG0017@2759|Eukaryota,37THH@33090|Viridiplantae,3GG2K@35493|Streptophyta,44UC5@71274|asterids	35493|Streptophyta	L	Mitochondrial protein	-	-	-	-	-	-	-	-	-	-	-	-	RVT_2,Retrotran_gag_2,Retrotran_gag_3,Retrotrans_gag,gag_pre-integrs,rve,zf-CCHC
HiC_scaffold_9:206908711-206958711_8	42345.XP_008776481.1	8.33e-38	135.0	COG2801@1|root,KOG0017@2759|Eukaryota,37R6P@33090|Viridiplantae,3G8BW@35493|Streptophyta	35493|Streptophyta	E	Uncharacterized protein K02A2.6-like	-	-	-	-	-	-	-	-	-	-	-	-	RVT_1,RVT_3,Retrotrans_gag,rve
HiC_scaffold_9:206908711-206958711_10	38727.Pavir.J19810.1.p	2.21e-33	124.0	KOG4585@1|root,KOG4585@2759|Eukaryota,384XB@33090|Viridiplantae,3GSWI@35493|Streptophyta,3M3K1@4447|Liliopsida,3IM6P@38820|Poales	35493|Streptophyta	L	source UniProtKB	-	-	-	-	-	-	-	-	-	-	-	-	Myb_DNA-bind_3
HiC_scaffold_9:206908711-206958711_11	4572.TRIUR3_10236-P1	3.92e-20	87.8	KOG4585@1|root,KOG4585@2759|Eukaryota,37TH9@33090|Viridiplantae,3GBG0@35493|Streptophyta,3M2E2@4447|Liliopsida,3IE4B@38820|Poales	35493|Streptophyta	L	DDE superfamily endonuclease	-	-	-	-	-	-	-	-	-	-	-	-	DDE_Tnp_4
HiC_scaffold_9:206908711-206958711_12	71139.XP_010041715.1	5.58e-34	129.0	KOG4585@1|root,KOG4585@2759|Eukaryota	2759|Eukaryota	B	nuclease activity	-	-	-	-	-	-	-	-	-	-	-	-	DDE_Tnp_4,Myb_DNA-bind_3
HiC_scaffold_9:206908711-206958711_22	4113.PGSC0003DMT400089550	7.04e-10	62.4	28ZZA@1|root,2R6U4@2759|Eukaryota,387D9@33090|Viridiplantae,3GZ56@35493|Streptophyta,44UJX@71274|asterids	35493|Streptophyta	S	Conserved gene of	-	-	-	-	-	-	-	-	-	-	-	-	zf-GRF
HiC_scaffold_9:206908711-206958711_29	77586.LPERR08G12600.1	2.12e-32	115.0	COG5262@1|root,KOG1756@2759|Eukaryota,37TTZ@33090|Viridiplantae,3GIA8@35493|Streptophyta,3KZ3K@4447|Liliopsida,3IGTG@38820|Poales	35493|Streptophyta	B	Core component of nucleosome. Nucleosomes wrap and compact DNA into chromatin, limiting DNA accessibility to the cellular machineries which require DNA as a template. Histones thereby play a central role in transcription regulation, DNA repair, DNA replication and chromosomal stability. DNA accessibility is regulated via a complex set of post-translational modifications of histones, also called h…	-	GO:0000228,GO:0000785,GO:0000790,GO:0003674,GO:0003676,GO:0003677,GO:0005488,GO:0005575,GO:0005622,GO:0005623,GO:0005634,GO:0005694,GO:0006325,GO:0006342,GO:0006355,GO:0006996,GO:0008150,GO:0009889,GO:0009890,GO:0009892,GO:0009987,GO:0010468,GO:0010556,GO:0010558,GO:0010605,GO:0010629,GO:0016043,GO:0016458,GO:0019219,GO:0019222,GO:0031323,GO:0031324,GO:0031326,GO:0031327,GO:0031974,GO:0031981,GO:…	-	ko:K11251	ko04217,ko05034,ko05322,map04217,map05034,map05322	-	-	-	ko00000,ko00001,ko03036,ko04147	-	-	-	Histone,Histone_H2A_C
HiC_scaffold_9:206908711-206958711_56	2711.XP_006493522.1	1.94e-34	132.0	28W8B@1|root,2R30B@2759|Eukaryota,37X7C@33090|Viridiplantae,3GJR2@35493|Streptophyta	35493|Streptophyta	-	-	-	-	-	-	-	-	-	-	-	-	-	-	RVP_2,Retrotrans_gag
HiC_scaffold_9:206908711-206958711_57	161934.XP_010680400.1	6.8e-111	363.0	COG2801@1|root,KOG0017@2759|Eukaryota,37NRU@33090|Viridiplantae,3GGV0@35493|Streptophyta	35493|Streptophyta	E	L-threonine ammonia-lyase activity	-	GO:0000943,GO:0003674,GO:0003676,GO:0003723,GO:0003824,GO:0003887,GO:0003964,GO:0004518,GO:0004540,GO:0005488,GO:0005575,GO:0005622,GO:0005623,GO:0005634,GO:0006139,GO:0006259,GO:0006278,GO:0006508,GO:0006725,GO:0006807,GO:0008150,GO:0008152,GO:0008233,GO:0009058,GO:0009059,GO:0009987,GO:0016070,GO:0016740,GO:0016772,GO:0016779,GO:0016787,GO:0016788,GO:0018130,GO:0019438,GO:0019538,GO:0032196,GO:…	-	-	-	-	-	-	-	-	-	-	Chromo,RVP_2,RVT_1,Retrotrans_gag,rve
HiC_scaffold_9:206908711-206958711_59	50452.A0A087G2C7	3.63e-59	196.0	COG2801@1|root,KOG0017@2759|Eukaryota,37NRU@33090|Viridiplantae,3GGV0@35493|Streptophyta,3HXPF@3699|Brassicales	35493|Streptophyta	I	3-hydroxyisobutyryl-CoA hydrolase activity	-	GO:0000943,GO:0003674,GO:0003676,GO:0003723,GO:0003824,GO:0003887,GO:0003964,GO:0004518,GO:0004540,GO:0005488,GO:0005575,GO:0005622,GO:0005623,GO:0005634,GO:0006139,GO:0006259,GO:0006278,GO:0006508,GO:0006725,GO:0006807,GO:0008150,GO:0008152,GO:0008233,GO:0009058,GO:0009059,GO:0009987,GO:0016070,GO:0016740,GO:0016772,GO:0016779,GO:0016787,GO:0016788,GO:0018130,GO:0019438,GO:0019538,GO:0032196,GO:…	-	-	-	-	-	-	-	-	-	-	Chromo,RVP_2,RVT_1,Retrotrans_gag,rve
HiC_scaffold_9:206908711-206958711_60	981085.XP_010104920.1	4.89e-16	79.3	COG2801@1|root,KOG0017@2759|Eukaryota,37NRU@33090|Viridiplantae,3GGV0@35493|Streptophyta	35493|Streptophyta	E	L-threonine ammonia-lyase activity	-	GO:0000943,GO:0003674,GO:0003676,GO:0003723,GO:0003824,GO:0003887,GO:0003964,GO:0004518,GO:0004540,GO:0005488,GO:0005575,GO:0005622,GO:0005623,GO:0005634,GO:0006139,GO:0006259,GO:0006278,GO:0006508,GO:0006725,GO:0006807,GO:0008150,GO:0008152,GO:0008233,GO:0009058,GO:0009059,GO:0009987,GO:0016070,GO:0016740,GO:0016772,GO:0016779,GO:0016787,GO:0016788,GO:0018130,GO:0019438,GO:0019538,GO:0032196,GO:…	-	-	-	-	-	-	-	-	-	-	Chromo,RVP_2,RVT_1,Retrotrans_gag,rve
HiC_scaffold_9:206908711-206958711_61	981085.XP_010104920.1	1.05e-16	80.9	COG2801@1|root,KOG0017@2759|Eukaryota,37NRU@33090|Viridiplantae,3GGV0@35493|Streptophyta	35493|Streptophyta	E	L-threonine ammonia-lyase activity	-	GO:0000943,GO:0003674,GO:0003676,GO:0003723,GO:0003824,GO:0003887,GO:0003964,GO:0004518,GO:0004540,GO:0005488,GO:0005575,GO:0005622,GO:0005623,GO:0005634,GO:0006139,GO:0006259,GO:0006278,GO:0006508,GO:0006725,GO:0006807,GO:0008150,GO:0008152,GO:0008233,GO:0009058,GO:0009059,GO:0009987,GO:0016070,GO:0016740,GO:0016772,GO:0016779,GO:0016787,GO:0016788,GO:0018130,GO:0019438,GO:0019538,GO:0032196,GO:…	-	-	-	-	-	-	-	-	-	-	Chromo,RVP_2,RVT_1,Retrotrans_gag,rve
HiC_scaffold_9:206908711-206958711_62	981085.XP_010097264.1	1.8e-46	162.0	COG2801@1|root,KOG0017@2759|Eukaryota,37HSV@33090|Viridiplantae,3GA7E@35493|Streptophyta,4JK6U@91835|fabids	35493|Streptophyta	L	Biotin carboxyl carrier protein of acetyl-CoA carboxylase	-	GO:0000943,GO:0003674,GO:0003676,GO:0003723,GO:0003824,GO:0003887,GO:0003964,GO:0004518,GO:0004540,GO:0005488,GO:0005575,GO:0005622,GO:0005623,GO:0005634,GO:0006139,GO:0006259,GO:0006278,GO:0006508,GO:0006725,GO:0006807,GO:0008150,GO:0008152,GO:0008233,GO:0009058,GO:0009059,GO:0009987,GO:0016070,GO:0016740,GO:0016772,GO:0016779,GO:0016787,GO:0016788,GO:0018130,GO:0019438,GO:0019538,GO:0032196,GO:…	-	-	-	-	-	-	-	-	-	-	Biotin_lipoyl
HiC_scaffold_9:206908711-206958711_64	28532.XP_010544454.1	1.25e-43	150.0	COG2801@1|root,KOG0017@2759|Eukaryota,37NRU@33090|Viridiplantae,3GGV0@35493|Streptophyta,3HXPF@3699|Brassicales	35493|Streptophyta	I	3-hydroxyisobutyryl-CoA hydrolase activity	-	-	-	-	-	-	-	-	-	-	-	-	Chromo,RVP_2,RVT_1,Retrotrans_gag,rve
HiC_scaffold_9:206908711-206958711_66	4641.GSMUA_Achr9P04580_001	7.13e-30	112.0	KOG3320@1|root,KOG3320@2759|Eukaryota,37JH1@33090|Viridiplantae,3G7FK@35493|Streptophyta,3KRFM@4447|Liliopsida	35493|Streptophyta	J	Belongs to the eukaryotic ribosomal protein eS7 family	-	GO:0002181,GO:0005575,GO:0005622,GO:0005623,GO:0005737,GO:0005829,GO:0005840,GO:0006139,GO:0006364,GO:0006396,GO:0006412,GO:0006518,GO:0006725,GO:0006807,GO:0008150,GO:0008152,GO:0009058,GO:0009059,GO:0009987,GO:0010467,GO:0015935,GO:0016070,GO:0016072,GO:0019538,GO:0022613,GO:0022626,GO:0022627,GO:0030684,GO:0030686,GO:0032040,GO:0032991,GO:0034470,GO:0034641,GO:0034645,GO:0034660,GO:0042254,GO:…	-	ko:K02993	ko03010,map03010	M00177	-	-	br01610,ko00000,ko00001,ko00002,ko03011	-	-	-	Ribosomal_S7e
In total, 173 queries were scanned. Utilising the reference genome, sequences were generated encompassing a total of 50 kilobases, including 25 kilobases upstream and downstream of each significant SNP.
